# Supplementary material for: A textured clinical mosaic involving autoimmune calcific constrictive pericarditis: a case report
Source: Eur Heart J Case Rep. 2025 Jul 3;9(7):ytaf301. doi: 10.1093/ehjcr/ytaf301 (PMC12247502; doi:10.1093/ehjcr/ytaf301)
Supplement: ytaf301_Supplementary_Data [file ytaf301_supplementary_data.zip]

Archive with 5 entries (5 files):
- CMR cine sequences.mp4
- Echocardiography after immunosuppression.mp4
- Echocardiography after pericardiectomy.mp4
- Echocardiography at presentation.mp4
- Supplementary material - Table 1.docx
